# Supplementary material for: Medico-Legal Applications of the Human Microbiome and Critical Issues Due to Environmental Transfer: A Review
Source: Microorganisms. 2024 Nov 25;12(12):2424. doi: 10.3390/microorganisms12122424 (PMC11677503; doi:10.3390/microorganisms12122424)
Supplement: Supplementary file 1 [file microorganisms-12-02424-s001.zip]

Archive with 1 entries (1 files):
- microorganisms-3257006-supplementary.pdf
